# Supplementary material for: From the West to the East: an evidence-based educational reform for modern medical students in traditional Chinese medicine learning
Source: Front Med (Lausanne). 2023 Sep 12;10:1223614. doi: 10.3389/fmed.2023.1223614 (PMC10520962; doi:10.3389/fmed.2023.1223614)
Supplement: Supplementary file 1 [file Table_1.xlsx]

## Sheet: Sheet1
Supplementary Table 1 Course arrengements of TCM
Major	Arrengements		Class hour(min)
	Introduction		90
	Yin-Yang and Five Phases
	Visceral Manifestations (intro, heart, lung)		90
	Visceral Manifestations (spleen, liver, kidney)		90
	Visceral Manifestations (Chi, blood, spirit, etc.)		90
8-Years Clinical Medicine	Cause of Dieases		90
	Four Examinations (1)		90
	Four Examinations (2)		90
	Eight Principles		90
	Chinese Herbs		90
	Prescriptions		90
	Introduction		90
	Yin-Yang and Five Phases
	Visceral Manifestations (intro, heart, lung)		90
	Visceral Manifestations (spleen, liver, kidney)		90
	Visceral Manifestations (Chi, blood, spirit, etc.)		90
5-Years Clinical Medicine	Cause of Dieases		90
	Four Examinations (1)		90
	Four Examinations (2)		90
	Eight Principles		90
	Chinese Herbs		90
	Prescriptions		90
	Introduction		90
	Yin-Yang and Five Phases
	Visceral Manifestations (intro, heart, lung)		90
	Visceral Manifestations (spleen, liver, kidney)		90
	Visceral Manifestations (Chi, blood, spirit, etc.)		90
Clinical Pharmacy	Cause of Dieases		90
	Four Examinations		90
	Eight Principles		90
	Chinese Herbs (1)		90
	Chinese Herbs (2)		90
	Prescriptions		90
	Introduction		90
	Yin-Yang and Five Phases
	Visceral Manifestations (intro, heart, lung)		90
	Visceral Manifestations (spleen, liver, kidney)		90
	Visceral Manifestations (Chi, blood, spirit, etc.)		90
Nursing	Cause of Dieases		90
	Four Examinations (1)		90
	Four Examinations (2)		90
	Eight Principles		90
	Chinese Herbs		90
	Prescriptions		90
	Introduction		90
	Yin-Yang and Five Phases
	Visceral Manifestations (intro, heart, lung)		90
	Visceral Manifestations (spleen, liver, kidney)		90
	Visceral Manifestations (Chi, blood, spirit, etc.)		90
Preventive Medicine	Cause of Dieases (1)		90
	Cause of Dieases (2)		90
	Four Examinations		90
	Eight Principles		90
	Chinese Herbs		90
	Prescriptions		90
	Introduction		90
	Yin-Yang and Five Phases
	Visceral Manifestations (intro, heart, lung)		90
	Visceral Manifestations (spleen, liver, kidney)		90
	Visceral Manifestations (Chi, blood, spirit, etc.)		90
Preclinical Medicine	Cause of Dieases (1)		90
	Cause of Dieases (2)		90
	Four Examinations		90
	Eight Principles		90
	Chinese Herbs		90
	Prescriptions		90
